# Supplementary material for: Neural simulation pipeline: Enabling container-based simulations on-premise and in public clouds
Source: Front Neuroinform. 2023 Mar 21;17:1122470. doi: 10.3389/fninf.2023.1122470 (PMC10070792; doi:10.3389/fninf.2023.1122470)
Supplement: Supplementary file 1 [file Data_Sheet_1.zip]

Archive with 12 entries (12 files):
- frontiers.tex
- frontiersFPHY.cls
- frontiersHLTH.cls
- frontiersSCNS.cls
- frontiers_SupplementaryMaterial.tex
- frontiersinHLTH&FPHY.bst
- frontiersinSCNS_ENG_HUMS.bst
- frontiers_suppmat.cls
- sty/tabularray.sty
- logo1.eps
- logo2.eps
- logos.eps
