# Supplementary material for: Neural simulation pipeline: Enabling container-based simulations on-premise and in public clouds
Source: Front Neuroinform. 2023 Mar 21;17:1122470. doi: 10.3389/fninf.2023.1122470 (PMC10070792; doi:10.3389/fninf.2023.1122470)
Supplement: Supplementary file 1 [file Data_Sheet_1.zip › frontiers.tex]

%%%%%%%%%%%%%%%%%%%%%%%%%%%%%%%%%%%%%%%%%%%%%%%%%%%%%%%%%%%%%%%%%%%%%%%%%%%%%%%%%%%%%%%%%%%%%%%%%%%%%%%%%%%%%%%%%%%%%%%%%%%%%%%%%%%%%%%%%%%%%%%%%%%%%%%%%%%
% This is just an example/guide for you to refer to when submitting manuscripts to Frontiers, it is not mandatory to use Frontiers .cls files nor frontiers.tex  %
% This will only generate the Manuscript, the final article will be typeset by Frontiers after acceptance.   
%                                              %
%                                                                                                                                                         %
% When submitting your files, remember to upload this *tex file, the pdf generated with it, the *bib file (if bibliography is not within the *tex) and all the figures.
%%%%%%%%%%%%%%%%%%%%%%%%%%%%%%%%%%%%%%%%%%%%%%%%%%%%%%%%%%%%%%%%%%%%%%%%%%%%%%%%%%%%%%%%%%%%%%%%%%%%%%%%%%%%%%%%%%%%%%%%%%%%%%%%%%%%%%%%%%%%%%%%%%%%%%%%%%%

%%% Version 3.4 Generated 2018/06/15 %%%
%%% You will need to have the following packages installed: datetime, fmtcount, etoolbox, fcprefix, which are normally inlcuded in WinEdt. %%%
%%% In http://www.ctan.org/ you can find the packages and how to install them, if necessary. %%%
%%%  NB logo1.jpg is required in the path in order to correctly compile front page header %%%

\documentclass[utf8]{frontiersSCNS} % for Science, Engineering and Humanities and Social Sciences articles
%\documentclass[utf8]{frontiersHLTH} % for Health articles
%\documentclass[utf8]{frontiersFPHY} % for Physics and Applied Mathematics and Statistics articles

%\setcitestyle{square} % for Physics and Applied Mathematics and Statistics articles
\usepackage{url,hyperref,lineno,microtype,subcaption}
\usepackage[onehalfspacing]{setspace}

% Additional packages
\usepackage{threeparttable}
\usepackage{listings}
\usepackage{caption}
\usepackage{subcaption}
\usepackage{dirtytalk}
\usepackage{sty/tabularray}

% -- Basic formatting
\definecolor{colgray}{rgb}{0.5,0.5,0.5}
\definecolor{colbkg}{rgb}{0.95,0.95,0.92}

% Defining a custom code listings:
\lstset{
    backgroundcolor=\color{colbkg},   
    commentstyle=\color{black},
    keywordstyle=\color{black},
    numberstyle=\tiny\color{colgray},
    stringstyle=\color{black},
    basicstyle=\ttfamily\footnotesize\bfseries,
    breakatwhitespace=false,         
    breaklines=true,                 
    captionpos=t,                    
    keepspaces=true,                 
    numbers=left,                    
    numbersep=5pt,                  
    showspaces=false,                
    showstringspaces=false,
    showtabs=false,                  
    tabsize=2
}

\linenumbers

\begin{document}
\onecolumn

\section*{Appendix}
\label{sec:appendix}

%%
\section{Neural Simulation Pipeline User Scripts}
\label{Appendix Neural Simulation Pipeline User Scripts}
%
\subsection{Simulation Preparation Component}
%
\begin{enumerate}
    % buildNspImage.sh
    \item \emph{buildNspImage.sh} - Bash script that clones the repository with the source code of cybernetic models (\emph{nsp-model}\footnote{\texttt{NSP Model Repository, containing a source code of the 
    simulations\space}\url{https://github.com/KarolChlasta/nsp-model.git}}) and builds a Docker image of the simulator from a DockerHub registry
    (\emph{karolchlasta\textbackslash genesis-sim}\footnote{\texttt{Official Docker Image Distribution Registry\space}\url{https://hub.docker.com/r/karolchlasta/genesis-sim}}) by compiling the simulation software with all the required libraries (from the 'main' branch) and building the container with the input tag name e.g. 'prod' (production) tag. The script generates locally usable container image with GENESIS and PGENESIS simulation engines, models and build logs. The build logs are named using the ID of the build process (unique) e.g. docker\textunderscore build17048.log.
    \begin{itemize}
        \item \emph{Inputs}:
            \begin{enumerate}
                \item Tag name for the container: 'prod', 'test'.
                \item Branch name with source code for the image.
                \item Login credentials to a remote Git repository with the source code of cybernetic model(s); only needed if the repository is not public. Currently: the password to the \emph{nsp-model} repository.
            \end{enumerate}
        \item \emph{Outputs}:
            \begin{enumerate}
                \item A ready to run Container image in the local repository of images.
                \item Build logs in folder called 'docker\textunderscore build\textunderscore logs'.
            \end{enumerate}
    \end{itemize}
    % listModels.sh
    \item \emph{listModels.sh} - Bash script that shows the model's names loaded into NSP storage service in Amazon S3.
    \begin{itemize}
        \item \emph{Inputs}: N/A.
        \item \emph{Outputs}: 
            \begin{enumerate}
                \item Model's names loaded into NSP storage service in Amazon S3.
            \end{enumerate}
    \end{itemize}
    % loadModels.sh
    \item \emph{loadModels.sh} - Bash script that downloads the content of the repository with models (\emph{nsp-model}) and uploads them to the NSP storage service in Amazon S3.
    \begin{itemize}
        \item \emph{Inputs}: N/A.
        \item \emph{Outputs}: 
            \begin{enumerate}
                \item Remote code repository with models copied to the NSP's storage service in Amazon S3.
            \end{enumerate}
    \end{itemize}
      % pullNspImage.sh
    \item \emph{pullNspImage.sh} - Pulls the NSP remote image to the local Docker repository.
    \begin{itemize}
        \item \emph{Inputs}:
         \begin{enumerate}
            \item Image tag name (default is karolchlasta/genesis-sim:\${TAG\_NAME}).
        \end{enumerate}
        \item \emph{Outputs}: 
            \begin{enumerate}
               \item Image in the local Docker repository.
            \end{enumerate}
    \end{itemize}
    % pushNspImage.sh
    \item \emph{pushNspImage.sh} - Bash script that pushes a tested image to the remote Docker registry (\emph{karolchlasta\textbackslash genesis-sim:input\_tag\_name}).
    \begin{itemize}
        \item \emph{Inputs}:
            \begin{enumerate}
                \item Tag name of the local image to be pushed to a remote Docker registry (repository of images).
            \end{enumerate}
        \item \emph{Outputs}: 
            \begin{enumerate}
                \item Container 'prod' image in the remote Docker registry.
                \item Build logs in the folder \emph{docker\textunderscore build\textunderscore logs}.
            \end{enumerate}
    \end{itemize}
        % runUnitTest.sh
    \item \emph{runUnitTest.sh} - Bash script that runs a few simple simulations to validate a new container image. The script is designed to automate a regression test, to check if the simulation engine works as expected, after the changes to the image definition have been applied.
    \begin{itemize}
        \item \emph{Inputs}: 
          \begin{enumerate}
                \item The container's unique name; for the existing container, that we want to test on (default is the latest container created).
            \end{enumerate}
        \item \emph{Outputs}: 
            \begin{enumerate}
                \item Simulation results (all output files) uploaded to the Pipeline's storage service in Amazon S3.
                \item The file \emph{historyOfSimulations.nsp} containing the execution history of all the batch simulation commands.
            \end{enumerate}
    \end{itemize}
    % runUnitTestCheck.sh
    \item \emph{runUnitTestCheck.sh} - Bash script that checks for the completeness of data generated by the simulation.
    \begin{itemize}
        \item \emph{Inputs}: 
          \begin{enumerate}
                \item Name of simulation model.
                \item Name of simulation pattern.
                \item URI of simulation folder name with results stored in Amazon S3.
            \end{enumerate}
        \item \emph{Outputs}: 
            \begin{enumerate}
                \item Simulation results uploaded to storage service in Amazon S3.
                \item Confirmation of the completeness of the simulations written to a standard output.
            \end{enumerate}
    \end{itemize}
    % startNspContainer.sh
    \item \emph{startNspContainer.sh} - Bash script that starts the NSP container based on the image with a given tag. the name of the container will be \emph{nsp\textunderscore genesis}.
    \begin{itemize}
        \item \emph{Inputs}:
         \begin{enumerate}
            \item Tag name (default is 'prod').
            \item Unique flag allows to create another container with an unique name \emph{nsp\textunderscore genesis\textunderscore process\textunderscore id}.
            \item Config file with NSP configuration.
        \end{enumerate}
        \item \emph{Outputs}: 
            \begin{enumerate}
                \item Running container.
            \end{enumerate}
    \end{itemize}
     % getCredencials.ps1
    \item \emph{getCredencials.ps1} - PowerShell script that gets an AWS session token and returns AWS credentials. Useful if the development machine runs on Windows.
    \begin{itemize}
        \item \emph{Inputs}: N/A.
        \item \emph{Outputs}: 
            \begin{enumerate}
                \item AWS AccessKeyId.
                \item AWS SecretAccessKey.
                \item AWS SessionToken.
            \end{enumerate}
    \end{itemize}   
\end{enumerate}
%
\subsection{Simulation Execution Component}
%
\begin{enumerate}
    % loginNspContainer.sh
    \item \emph{loginNspContainer.sh} - Bash script that allows to login to the NSP container console based on the unique name or id.
    \begin{itemize}
        \item \emph{Inputs}: 
          \begin{enumerate}
                \item The container's unique name or id (default is the latest created container).
            \end{enumerate}
        \item \emph{Outputs}: 
            \begin{enumerate}
                \item Output of the container's console.
            \end{enumerate}
    \end{itemize}
   % runSimLocally.sh
    \item \emph{runSimLocally.sh} - Bash script for running NSP simulations in a batch mode on the local container. The script load input simulations file to the local queue of the input container. The script is designed to check if a simulation engine is running (by default every 3 minutes); if so it executes the next simulation command from the input \emph{localQueue.nsp} file.
    \begin{itemize}
        \item \emph{Inputs}: 
          \begin{enumerate}
                \item The container's unique name; for the existing container, that we want to test on (default is the latest container created).
                \item The file \emph{localQueue.nsp} with commands for a simulation engine.
            \end{enumerate}
        \item \emph{Outputs}:
            \begin{enumerate}
                \item Simulation results uploaded to the Amazon S3.
                \item The file \emph{historyOfSimulations.nsp} containing execution history of all the batch simulation commands uploaded into Amazon S3.
                \item The file \emph{globalStatistics.nsp} containing summary of execution results of all the batch simulation commands uploaded into Amazon S3.
            \end{enumerate}
    \end{itemize}
    % runSimRemotely
    \item \emph{runSimRemotely.sh} - Bash script for running NSP simulations in a batch mode in AWS cloud. The script load simulations file to S3 remote NSP file. Simulations will be taken by container for simulation. Script is running (by default every 3 minutes); if so it executes the next simulation command from the input \emph{remoteSimulationQueue.nsp} file.
    \begin{itemize}
        \item \emph{Inputs}: 
          \begin{enumerate}
                \item The file \emph{remoteSimulationQueue.nsp} with commands for a simulation engine.
            \end{enumerate}
        \item \emph{Outputs}: 
            \begin{enumerate}
                \item Simulation results uploaded to the Amazon Simple Storage Service (S3).
                \item The file \emph{historyOfSimulations.nsp} containing execution history of all the batch simulation commands uploaded into Amazon S3.
                \item The file \emph{globalStatistics.nsp} containing summary of execution results of all the batch simulation commands uploaded into Amazon S3.
            \end{enumerate}
    \end{itemize}
     
    % runSampleSim
    \item \emph{runSampleSim.sh} - Bash script for running a few sample NSP simulations directly by container simulator. Script is designed to help the user to quickly check the whether the configuration of NSP is correct.
    \begin{itemize}
        \item \emph{Inputs}: 
          \begin{enumerate}
                  \item The container's unique name; for the existing container, that we want to test on (default is the latest container created).
            \end{enumerate}
        \item \emph{Outputs}: 
            \begin{enumerate}
                \item Simulation results uploaded to the Amazon Simple Storage Service (S3).
                \item The file \emph{historyOfSimulations.nsp} containing execution history of all the batch simulation commands uploaded into Amazon S3.
                \item The file \emph{globalStatistics.nsp} containing
                summary of execution results of all the batch simulation
                commands uploaded into Amazon S3.
                \item Simulations results downloaded to the current folder.
            \end{enumerate}
    \end{itemize}
    % showNspQueue
    \item \emph{showNspQueue.sh} - Bash script for showing the content of remote or local container queue. The script allows to check how many simulations are waiting for execution.
    \begin{itemize}
        \item \emph{Inputs}: 
          \begin{enumerate}
                \item parameter local indicating that we want to check how many simulations waiting in local queue for execution by the input container.
                \item parameter remotely indicating that we want to check how many simulations waiting in local queue for execution by the input container.
                \item The container's unique name; for the existing container, that we want to test on (default is the latest container created).
            \end{enumerate}
        \item \emph{Outputs}: 
            \begin{enumerate}
                \item content of container local queue or remote queue from Amazon S3.
            \end{enumerate}
    \end{itemize}  
   
\end{enumerate}
%
\subsection{Simulation Post-processing Component}
%
\begin{enumerate}

    % listSim.sh
    \item \emph{listSim.sh} - Bash script that shows the simulation's names loaded into NSP storage service in Amazon S3.
    Script requires AWS command line interface installed on the local computer and setup communication to AWS cloud via access and secrets keys: \emph{aws\_access\_key\_id}, \emph{aws\_secret\_access\_key}.
    \begin{itemize}
        \item \emph{Inputs}: N/A.
        \item \emph{Outputs}: 
            \begin{enumerate}
                \item Simulation's names loaded into NSP storage service in Amazon S3.
            \end{enumerate}
    \end{itemize}
    % showNspContainerLogs.sh
    \item \emph{showNspContainerLogs.sh} - Bash script that shows the console output of the running NSP container based on the unique name or id.
    \begin{itemize}
        \item \emph{Inputs}: 
          \begin{enumerate}
                \item The container's unique name or id; for the existing container, that we want to show console output.
            \end{enumerate}
        \item \emph{Outputs}: 
            \begin{enumerate}
                \item Output of the Container's console.
            \end{enumerate}
    \end{itemize}
    % stopNspContainer.sh
    \item \emph{stopNspContainer.sh} - Bash script that stop and delete the NSP container based on the name or id.
    \begin{itemize}
        \item \emph{Inputs}:
         \begin{enumerate}
            \item The container's unique name or id (default is the latest created container).
        \end{enumerate}
        \item \emph{Outputs}: 
            \begin{enumerate}
                \item Deletion of the container.
            \end{enumerate}
    \end{itemize}
    % deleteNspImages.sh
    \item \emph{deleteNspImages.sh} - Bash script that delete NSP images based on the source repository \emph{karolchlasta/genesis-sim}.
    \begin{itemize}
        \item \emph{Inputs}:
         \begin{enumerate}
            \item N/A.
        \end{enumerate}
        \item \emph{Outputs}: 
            \begin{enumerate}
                \item Deletion of the all the NSP Docker images.
            \end{enumerate}
    \end{itemize}
  \end{enumerate}
%
%%

%%
%
\section{Neural Simulation Pipeline Container Scripts}
\label{Appendix Neural Simulation Pipeline Container Scripts}
%
\subsection{Simulation Preparation Component}
%
\begin{enumerate}
   % configAWSCLI.sh
    \item \emph{configAWSCLI.sh} - Bash script to configure AWS credentials. AWS credentials can normally be found in a user's folder (\emph{.aws\textbackslash credentials}), a single AWS configuration is needed per Region. This script might be useful if the development machine runs on Windows.
    \begin{itemize}
        \item \emph{Inputs}:
            \begin{enumerate}
                \item AWS AccessKeyId.
                \item AWS SecretAccessKey.
                \item AWS SessionToken.
            \end{enumerate}
        \item \emph{Outputs}:
            \begin{enumerate}
                \item Config files in user folder (\emph{.aws\textbackslash credentials}).
            \end{enumerate}
    \end{itemize}
    % validatePositiveInteger.sh
    \item \emph{validatePositiveInteger.sh} - Bash script that checks if the parameter is a positive integer.
    \begin{itemize}
        \item \emph{Inputs}:
            \begin{enumerate}
                \item Parameter to be checked.
            \end{enumerate}
        \item \emph{Outputs}: 
            \begin{enumerate}
                \item Text sent to the standard output.
                \item Return~\say{0}, if the check passes; return greater than zero if the check fails.
            \end{enumerate}
    \end{itemize}
    % validateRealNumber.sh
    \item \emph{validateRealNumber.sh} - Bash script that checks if the parameter is a real number.
    \begin{itemize}
        \item \emph{Inputs}:
            \begin{enumerate}
                \item Parameter to be checked.
            \end{enumerate}
        \item \emph{Outputs}: 
            \begin{enumerate}
                \item Text sent to the standard output.
                \item Return~\say{0}, if the check passes; return greater than zero if the check fails.
            \end{enumerate}
    \end{itemize}
    % validateRange.sh
    \item \emph{validateRange.sh} - Bash script that checks if the parameter is inside the range.
    \begin{itemize}
        \item \emph{Inputs}:
         \begin{enumerate}
            \item Parameter value to be checked.
            \item Begin of the range (number).
            \item End of the range (number).
        \end{enumerate}
        \item \emph{Outputs}: 
            \begin{enumerate}
                \item Text sent to the standard output.
                \item Return~\say{0}, if the check passes; return greater than zero if the check fails.
            \end{enumerate}
    \end{itemize}
\end{enumerate}
%
\subsection{Simulation Execution Component}
%
\begin{enumerate}
 % runSim.sh
    \item \emph{runSim.sh} - Bash script that runs a simulation. It specifically:
    \begin{enumerate}
        \item Downloads the model (sources) from the storage service in Amazon S3.
        \item Reads and validates simulation parameters from the user, sets the default parameters.
        \item Parses the model source code, looking for the \emph{NSP parameters}. The original model file is saved as an .org file.
        \item Builds the simulation name using the concatenated NSP parameters of date (\%Y-\%m-\%d-\%T), modelName, retX, retY, columnDepth, modelInput, simulationTime, simulationsuffix (e.g. \emph{2022-11-14-143707\_RetNet40\_5x8\_75\_0\_1\_HPIDocker}).
        \item Runs the selected simulation engine (e.g. standard or parallel version).
        \item Prints the simulation execution status to the standard output.
        \item Saves environment statistics to the global statistics file.
        \item Saves the simulation files to the simulation folder in Amazon S3.
        \item Saves the simulation time (start and finish).
        \item Runs \emph{showSystemInfo.sh}, and generates \emph{simulationInfo.out} that contains all the parameters, start/stop time and environment statistics, as well as the screen output from the execution of the simulation, logs, and the errors (e.g. \emph{ModelName.err} with errors).
    \end{enumerate}
    \begin{itemize}
        \item \emph{Inputs}: 
          \begin{enumerate}
            \item Model name.
            \item Simulation suffix (to indicate execution environment).
            \item Simulation description.
            \item Simulation time step [s].
            \item Simulation time [s].
            \item LSM column depth.
            \item Synaptic probability.
            \item RetX.
            \item RetY.
            \item Parallel mode (\say{0} or~\say{1} for parallel).
            \item Number of nodes (for parallel execution only).
            \item Model input pattern.
          \end{enumerate}
        \item \emph{Outputs}: 
         \begin{enumerate}
            \item SimulationInfo.out
            \item ModelName.out
            \item ModelName.err
            \item All the relevant .dat files, as defined in the model.
         \end{enumerate}
    \end{itemize}
    % runSimManagerS3.sh
    \item \emph{runSimManagerS3.sh} - Bash script for running the simulations in batch mode. The script checks (every 6 minutes) if the simulation engine runs; if not it executes the next simulation command from the \emph{remoteSimulationQueue.nsp} file on Amazon S3.
    \begin{itemize}
        \item \emph{Inputs}: 
          \begin{enumerate}
                \item File \emph{remoteSimulationQueue.nsp} with NSP steering commands for simulation engine(s).
            \end{enumerate}
        \item \emph{Outputs}: 
            \begin{enumerate}
                \item Simulation results uploaded to NSP's central storage in Amazon S3.
                \item File \emph{remoteSimulationQueueHistory.nsp} with the history of execution.
            \end{enumerate}
    \end{itemize}
     % showStat.sh
    \item \emph{showStat.sh} - Bash script that prints \% of simulation execution based on a defined simulation step. Uses bash $grep$ command on simulation's .dat files.
    \begin{itemize}
        \item \emph{Inputs}: N/A.
        \item \emph{Outputs}: 
            \begin{enumerate}
                \item Text sent to the standard output.
            \end{enumerate}
    \end{itemize}
    % showSystemInfo.sh
    \item \emph{showSystemInfo.sh} - Bash script that prints the predefined OS statistics incl. information on hardware, kernel, memory, network, block devices, file systems, available disk space and active processes.
    \begin{itemize}
        \item \emph{Inputs}: N/A.
        \item \emph{Outputs}: 
            \begin{enumerate}
                \item Text sent to the standard output.
            \end{enumerate}
    \end{itemize}
    % calculatePeriod.sh
    \item \emph{calculatePeriod.sh} - Bash script that prints the simulation time calculated from two timestamps.
    \begin{itemize}
        \item \emph{Inputs}: 
         \begin{enumerate}
         \item Start time of the simulation.
         \item End time of the simulation.
         \end{enumerate}
        \item \emph{Outputs}: 
            \begin{enumerate}
                \item Simulation time sent to the standard output.
            \end{enumerate}
    \end{itemize}
    % writeDebug.sh
    \item \emph{writeDebug.sh} - Bash script that prints text to the console output with $NSP DEBUG>$ prompt depending on environment variable that is set in environment config file.
    \begin{itemize}
        \item \emph{Inputs}:
         \begin{enumerate}
            \item Text to be written in NSP output.
            \item \emph{nsp\_debug} environment variable.
        \end{enumerate}
        \item \emph{Outputs}: 
            \begin{enumerate}
                \item Text sent to the standard output.
            \end{enumerate}
    \end{itemize}
    % writeOutput.sh
    \item \emph{writeOutput.sh} - Bash script that prints text to the console output with $NSP>$ prompt.
    \begin{itemize}
        \item \emph{Inputs}:
         \begin{enumerate}
            \item Text to be written in NSP output.
            \item \emph{nsp\_debug} environment variable.
        \end{enumerate}
        \item \emph{Outputs}: 
            \begin{enumerate}
                \item Text sent to the standard output.
            \end{enumerate}
    \end{itemize}
\end{enumerate}
%
\subsection{Simulation Post-processing Component}
%
%
\begin{enumerate}
 % downloadSimS3.sh
    \item \emph{downloadSimS3.sh} - Bash script to create a local copy (e.g. on the development workstation) of all the data for a given simulation, that is stored in NSP's cloud storage service (Amazon S3). Authorisation to the cloud resources happens via \emph{configAWSCLI.sh.}. All other NSP scripts use this script to download from the NSP's storage service.
    \begin{itemize}
        \item \emph{Inputs}:
            \begin{enumerate}
                \item Amazon S3 URI (e.g. \emph{s3://nsp-project/experiments/2022-10-16-182851\_2neurons\_test)}.
            \end{enumerate}
        \item \emph{Outputs}: 
            \begin{enumerate}
                \item 
                A folder with all the data for a given simulation.
            \end{enumerate}
    \end{itemize}
    % downloadModel.sh
    \item \emph{downloadModel.sh} - Bash script to download model code that is stored in NSP's cloud storage service (Amazon S3). Model folder is located under following URI path \emph{s3://nsp-project/models/genesis/}
    \begin{itemize}
        \item \emph{Inputs}:
            \begin{enumerate}
                \item AWS URI folder path to the models store (e.g. s3://nsp-project/models/genesis/)
                \item Model name (e.g. \emph{2022-10-16-182851\_2neurons\_test)}.
            \end{enumerate}
        \item \emph{Outputs}: 
            \begin{enumerate}
                \item A folder with all the data for a given model.
            \end{enumerate}
    \end{itemize}
     % listSim.sh
    \item \emph{listSim.sh} - Bash script to show which simulations are currently loaded to NSP's storage service. Simulation is defined as a folder, that contains all the simulation parameters, model(s) source code, outputs (all the data files), as well as logs and statistics.
    \begin{itemize}
        \item \emph{Inputs}: N/A.
        \item \emph{Outputs}: 
            \begin{enumerate}
                \item Simulation names written to a standard output.
            \end{enumerate}
    \end{itemize}
    % saveStat.sh
    \item \emph{saveStat.sh} - A Bash helper script that saves the global simulation statistics into the Amazon S3 object storage. The script takes the simulator's output (.out file), saves it as a single row and transfers the file to the global stats file in the AWS public cloud\footnote{NSP's global statistics at Amazon S3:\space \url{s3://nsp-project/experiments/globalStatistics.nsp}}.
    \begin{itemize}
        \item \emph{Inputs}:
         \begin{enumerate}
            \item Path to \emph{globalStatistics.nsp} downloaded from Amazon S3.
            \item Output file of the simulator with the results of simulation.
            \item Input parameters of simulation.
        \end{enumerate}
        \item \emph{Outputs}: 
            \begin{enumerate}
                \item \emph{globalStatistics.nsp} updated and uploaded to Amazon S3.
            \end{enumerate}
    \end{itemize}
\end{enumerate}
%%

\end{document}
