# Supplementary material for: Neural simulation pipeline: Enabling container-based simulations on-premise and in public clouds
Source: Front Neuroinform. 2023 Mar 21;17:1122470. doi: 10.3389/fninf.2023.1122470 (PMC10070792; doi:10.3389/fninf.2023.1122470)
Supplement: Supplementary file 1 [file Data_Sheet_1.zip › frontiers_SupplementaryMaterial.tex]

%%%%%%%%%%%%%%%%%%%%%%%%%%%%%%%%%%%%%%%%%%%%%%%%%%%%%%%%%%%%%%%%%%%%%%%%%%%%%%%%%%%%%%%%%%%%%%%%%%%%%%%%%%%%%%%%%%%%%%%%%%%%%%%%%%%%%%%%%%%%%%%%%%%%%%%%%%%
% This is just an example/guide for you to refer to when producing your supplementary material for your Frontiers article.                                 %
%%%%%%%%%%%%%%%%%%%%%%%%%%%%%%%%%%%%%%%%%%%%%%%%%%%%%%%%%%%%%%%%%%%%%%%%%%%%%%%%%%%%%%%%%%%%%%%%%%%%%%%%%%%%%%%%%%%%%%%%%%%%%%%%%%%%%%%%%%%%%%%%%%%%%%%%%%%

%%% Version 2.5 Generated 2018/06/15 %%%
%%% You will need to have the following packages installed: datetime, fmtcount, etoolbox, fcprefix, which are normally inlcuded in WinEdt. %%%
%%% In http://www.ctan.org/ you can find the packages and how to install them, if necessary. %%%
%%%  NB logo1.jpg is required in the path in order to correctly compile front page header %%%

\documentclass[utf8]{frontiers_suppmat} % for all articles
\usepackage{url,hyperref,lineno,microtype}
\usepackage[onehalfspacing]{setspace}


% Leave a blank line between paragraphs instead of using \\

\begin{document}
\onecolumn
\firstpage{1}

\title[Supplementary Material]{{\helveticaitalic{Supplementary Material}}}

\maketitle

%%
\section{Neural Simulation Pipeline User Scripts}
\label{Appendix Neural Simulation Pipeline User Scripts}
%
\subsection{Simulation Preparation Component}
%
\begin{enumerate}
    % buildNspImage.sh
    \item \emph{buildNspImage.sh} - Bash script that clones the repository with the source code of cybernetic models (\emph{nsp-model}\footnote{\texttt{NSP Model Repository, containing a source code of the 
    simulations\space}\url{https://github.com/KarolChlasta/nsp-model.git}}) and builds a Docker image of the simulator from a DockerHub registry
    (\emph{karolchlasta\textbackslash genesis-sim}\footnote{\texttt{Official Docker Image Distribution Registry\space}\url{https://hub.docker.com/r/karolchlasta/genesis-sim}}) by compiling the simulation software with all the required libraries (from the 'main' branch) and building the container with the input tag name e.g. 'prod' (production) tag. The script generates locally usable container image with GENESIS and PGENESIS simulation engines, models and build logs. The build logs are named using the ID of the build process (unique) e.g. docker\textunderscore build17048.log.
    \begin{itemize}
        \item \emph{Inputs}:
            \begin{enumerate}
                \item Tag name for the container: 'prod' or 'test'.
                \item Branch name with the source code for NSP image.
                \item Login credentials to a remote Git repository with the source code of models; only needed if the repository is not public. Currently the input is the password to the¬¬\emph{nsp-model} repository.
            \end{enumerate}
        \item \emph{Outputs}:
            \begin{enumerate}
                \item A container image that is ready to run in the local repository of images.
                \item Build logs in folder called 'docker\textunderscore build\textunderscore logs'.
            \end{enumerate}
    \end{itemize}
    % listModels.sh
    \item \emph{listModels.sh} - Bash script that shows all the models loaded into NSP's central storage service in Amazon S3.
    \begin{itemize}
        \item \emph{Inputs}: N/A.
        \item \emph{Outputs}: 
            \begin{enumerate}
                \item Model names loaded into NSP's central storage service in Amazon S3.
            \end{enumerate}
    \end{itemize}
    % loadModels.sh
    \item \emph{loadModels.sh} - Bash script that downloads the content of repository with the models (\emph{nsp-model}) and uploads them into the NSP's central storage service in Amazon S3.
    \begin{itemize}
        \item \emph{Inputs}: N/A.
        \item \emph{Outputs}: 
            \begin{enumerate}
                \item Remote code repository with models copied to the NSP's storage service in Amazon S3.
            \end{enumerate}
    \end{itemize}
      % pullNspImage.sh
    \item \emph{pullNspImage.sh} - Pulls the NSP's Docker image into the local Docker repository.
    \begin{itemize}
        \item \emph{Inputs}:
         \begin{enumerate}
            \item Image tag name (default karolchlasta/genesis-sim:\${TAG\_NAME}).
        \end{enumerate}
        \item \emph{Outputs}: 
            \begin{enumerate}
               \item Image in the local Docker repository.
            \end{enumerate}
    \end{itemize}
    % pushNspImage.sh
    \item \emph{pushNspImage.sh} - Bash script that pushes a tested image to the remote Docker registry (\emph{karolchlasta\textbackslash genesis-sim:input\_tag\_name}).
    \begin{itemize}
        \item \emph{Inputs}:
            \begin{enumerate}
                \item Tag name of the local image to be pushed to the remote Docker registry (repository of images).
            \end{enumerate}
        \item \emph{Outputs}: 
            \begin{enumerate}
                \item Container 'prod' image in the remote Docker registry.
                \item Build logs in the folder \emph{docker\textunderscore build\textunderscore logs}.
            \end{enumerate}
    \end{itemize}
        % runUnitTest.sh
    \item \emph{runUnitTest.sh} - Bash script that runs a few simple simulations to validate a container from a new image. The script is designed to automate the regression testing of new images.
    \begin{itemize}
        \item \emph{Inputs}: 
          \begin{enumerate}
                \item The container's unique name; for the existing container, that we want to test on (default is the latest container created).
            \end{enumerate}
        \item \emph{Outputs}: 
            \begin{enumerate}
                \item Simulation results (all output files) uploaded to the Pipeline's storage service in Amazon S3.
                \item The file \emph{historyOfSimulations.nsp} containing the execution history of all the simulation commands executed in batch mode.
            \end{enumerate}
    \end{itemize}
    % runUnitTestCheck.sh
    \item \emph{runUnitTestCheck.sh} - Bash script that checks for the completeness of the data generated by a simulation.
    \begin{itemize}
        \item \emph{Inputs}: 
          \begin{enumerate}
                \item Name of the model.
                \item Name of the simulation pattern.
                \item URI of the simulation results (folder stored in Amazon S3).
            \end{enumerate}
        \item \emph{Outputs}: 
            \begin{enumerate}
                \item Simulation results uploaded to the NSP's central storage service in Amazon S3.
                \item Confirmation of the completeness of the simulations written to the standard output.
            \end{enumerate}
    \end{itemize}
    % startNspContainer.sh
    \item \emph{startNspContainer.sh} - Bash script that starts the NSP container based on the image with a given tag. The name of the container will be \emph{nsp\textunderscore genesis}.
    \begin{itemize}
        \item \emph{Inputs}:
         \begin{enumerate}
            \item Container's tag name (default is 'prod').
            \item Unique flag allowing to create another container with a unique name \emph{nsp\textunderscore genesis\textunderscore process\textunderscore id}.
            \item Config file with the NSP configuration.
        \end{enumerate}
        \item \emph{Outputs}: 
            \begin{enumerate}
                \item A running container.
            \end{enumerate}
    \end{itemize}
     % getCredencials.ps1
    \item \emph{getAWScredencials.ps1} - PowerShell script that gets an AWS session token and returns the AWS credentials. Useful if the development machine runs on Windows.
    \begin{itemize}
        \item \emph{Inputs}: N/A.
        \item \emph{Outputs}: 
            \begin{enumerate}
                \item AWS AccessKeyId.
                \item AWS SecretAccessKey.
                \item AWS SessionToken.
            \end{enumerate}
    \end{itemize}   
\end{enumerate}
%
\subsection{Simulation Execution Component}
%
\begin{enumerate}
    % loginNspContainer.sh
    \item \emph{loginNspContainer.sh} - Bash script that allows to login to the NSP container's console, based on the unique container name or id.
    \begin{itemize}
        \item \emph{Inputs}: 
          \begin{enumerate}
                \item The container's unique name or id; for the existing container, that we want to use interactively in a terminal mode (default is the latest container created).
            \end{enumerate}
        \item \emph{Outputs}: 
            \begin{enumerate}
                \item Output of the container's console.
            \end{enumerate}
    \end{itemize}
   % runSimLocally.sh
    \item \emph{runSimLocally.sh} - Bash script to run NSP simulations in a batch mode on the local container. The script load input simulations file to the local queue of the input container. The script is designed to check if a simulation engine is running (by default every 3 minutes); if it does not, it executes the next simulation command from the~\emph{localSimulationQueue.nsp}.
    \begin{itemize}
        \item \emph{Inputs}: 
          \begin{enumerate}
                \item The container's unique name; for the existing container, that we want to test on (default is the latest container created).
                \item The file~\emph{local} with commands for a simulation engine.
            \end{enumerate}
        \item \emph{Outputs}:
            \begin{enumerate}
                \item Simulation results uploaded to the Amazon S3.
                \item The file~\emph{historyOfSimulations.nsp} containing the execution history of all the batch simulation commands uploaded into Amazon S3.
                \item The file~\emph{globalStatistics.nsp} containing summary of execution results of all the batch simulation commands uploaded to Amazon S3.
            \end{enumerate}
    \end{itemize}
    % runSimRemotely
    \item \emph{runSimRemotely.sh} - Bash script executing NSP simulations in a batch mode in AWS cloud. The script loads simulations to the remote queue stored in Amazon S3. Simulations are executed by the container automatically. The container will check for the new tasks in~\emph{remoteSimulationQueue.nsp} by default every 3 minutes.
    \begin{itemize}
        \item \emph{Inputs}: 
          \begin{enumerate}
                \item The file \emph{remoteSimulationQueue.nsp} with commands for a simulation engine.
            \end{enumerate}
        \item \emph{Outputs}: 
            \begin{enumerate}
                \item Simulation results uploaded to the Amazon S3.
                \item The file \emph{historyOfSimulations.nsp} containing execution history of all the batch simulation commands, that were uploaded into Amazon S3.
                \item The file \emph{globalStatistics.nsp} containing summary of execution results of all the batch simulation commands uploaded into Amazon S3.
            \end{enumerate}
    \end{itemize}
    % runSampleSim
    \item \emph{runSampleSim.sh} - Bash script executing a few sample simulations using the container's default simulation engine. The script is designed quickly validate if the NSP configuration is correct.
    \begin{itemize}
        \item \emph{Inputs}: 
          \begin{enumerate}
                  \item The container's unique name (default is the latest container created).
            \end{enumerate}
        \item \emph{Outputs}: 
            \begin{enumerate}
                \item Simulation results uploaded to the Amazon Simple Storage Service (S3).
                \item The file \emph{historyOfSimulations.nsp} containing execution history of all the batch simulation commands uploaded into Amazon S3.
                \item The file \emph{globalStatistics.nsp} containing summary of execution results of all the batch simulation commands uploaded into Amazon S3.
                \item Simulations results downloaded to the current folder.
            \end{enumerate}
    \end{itemize}
    % showNspQueue
    \item \emph{showNspQueue.sh} - Bash script to present the current content of the local or remote container queues. The script allows checking how many simulations are awaiting execution.
    \begin{itemize}
        \item \emph{Inputs}: 
          \begin{enumerate}
                \item Parameter 'local' indicates that we want to check how many simulations are waiting in the local queue of the NSP container.
                \item Parameter 'remote' indicating that we want to check how many simulations are waiting in the remote queue of the NSP container.
                \item The container's unique name; for the existing container, that we want to test on (default is the latest container created).
            \end{enumerate}
        \item \emph{Outputs}: 
            \begin{enumerate}
                \item NSP's local or remote queue is printed to the standard output.
            \end{enumerate}
    \end{itemize}  
\end{enumerate}

\parskip

%
\subsection{Simulation Post-processing Component}
%
\begin{enumerate}

    % listSim.sh
    \item \emph{listSim.sh} - Bash script that shows the names of simulations loaded into the NSP's central storage service (Amazon S3). The script requires AWS Command Line Interface installed on the local computer, and access to AWS cloud services via the defined access and secrets keys: \emph{aws\_access\_key\_id}, \emph{aws\_secret\_access\_key}.
    \begin{itemize}
        \item \emph{Inputs}: N/A.
        \item \emph{Outputs}: 
            \begin{enumerate}
                \item Simulations loaded into the NSP storage service in Amazon S3.
            \end{enumerate}
    \end{itemize}
    % showNspContainerLogs.sh
    \item \emph{showNspContainerLogs.sh} - Bash script that shows the console output of a running NSP container, uses the container's unique name or id.
    \begin{itemize}
        \item \emph{Inputs}: 
          \begin{enumerate}
                \item The container's unique name or id.
            \end{enumerate}
        \item \emph{Outputs}: 
            \begin{enumerate}
                \item Output of the container's console.
            \end{enumerate}
    \end{itemize}
    % stopNspContainer.sh
    \item \emph{stopNspContainer.sh} - Bash script that stops and deletes the NSP container based on its name or id.
    \begin{itemize}
        \item \emph{Inputs}:
         \begin{enumerate}
            \item The container's unique name or id (default is the latest container created).
        \end{enumerate}
        \item \emph{Outputs}: 
            \begin{enumerate}
                \item Container is deleted.
            \end{enumerate}
    \end{itemize}
    % deleteNspImages.sh
    \item \emph{deleteNspImage.sh} - Bash script that deletes the NSP images based on the source repository \emph{karolchlasta/genesis-sim}.
    \begin{itemize}
        \item \emph{Inputs}:
         \begin{enumerate}
            \item N/A.
        \end{enumerate}
        \item \emph{Outputs}: 
            \begin{enumerate}
                \item Deletion of the all the NSP Docker images.
            \end{enumerate}
    \end{itemize}
  \end{enumerate}
%
%%

%%
%
\section{Neural Simulation Pipeline Container Scripts}
\label{Appendix Neural Simulation Pipeline Container Scripts}
%
\subsection{Simulation Preparation Component}
%
\begin{enumerate}
   % configAWSCLI.sh
    \item \emph{configAWSCLI.sh} - Bash script to configure AWS credentials. AWS credentials can normally be found in a user's folder (\emph{.aws\textbackslash credentials}), a single AWS configuration is needed per AWS Region. This script might be useful if the development machine runs on Windows.
    \begin{itemize}
        \item \emph{Inputs}:
            \begin{enumerate}
                \item AWS AccessKeyId.
                \item AWS SecretAccessKey.
                \item AWS SessionToken.
            \end{enumerate}
        \item \emph{Outputs}:
            \begin{enumerate}
                \item Config files in user folder (\emph{.aws\textbackslash credentials}).
            \end{enumerate}
    \end{itemize}
    % validatePositiveInteger.sh
    \item \emph{validatePositiveInteger.sh} - Bash script that checks if the parameter is a positive integer.
    \begin{itemize}
        \item \emph{Inputs}:
            \begin{enumerate}
                \item Parameter to be checked.
            \end{enumerate}
        \item \emph{Outputs}: 
            \begin{enumerate}
                \item Text sent to the standard output.
                \item Return~\say{0}, if the check passes; return greater than zero if the check fails.
            \end{enumerate}
    \end{itemize}
    % validateRealNumber.sh
    \item \emph{validateRealNumber.sh} - Bash script that checks if the parameter is a real number.
    \begin{itemize}
        \item \emph{Inputs}:
            \begin{enumerate}
                \item Parameter to be checked.
            \end{enumerate}
        \item \emph{Outputs}: 
            \begin{enumerate}
                \item Text sent to the standard output.
                \item Return~\say{0}, if the check passes; return greater than zero if the check fails.
            \end{enumerate}
    \end{itemize}
    % validateRange.sh
    \item \emph{validateRange.sh} - Bash script that checks if the parameter value is inside a given range.
    \begin{itemize}
        \item \emph{Inputs}:
         \begin{enumerate}
            \item Parameter to be checked.
            \item Begin of the range (number).
            \item End of the range (number).
        \end{enumerate}
        \item \emph{Outputs}: 
            \begin{enumerate}
                \item Text sent to the standard output.
                \item Return~\say{0}, if the check passes; return greater than zero if the check fails.
            \end{enumerate}
    \end{itemize}
\end{enumerate}
%
\subsection{Simulation Execution Component}
%
\begin{enumerate}
 % runSim.sh
    \item \emph{runSim.sh} - Bash script that runs a simulation. It specifically:
    \begin{enumerate}
        \item Downloads the model (sources) from the storage service in Amazon S3.
        \item Reads and validates simulation parameters from the user, sets the default parameters.
        \item Parses the model source code, looking for the \emph{NSP parameters}. The original model file is saved as an .org file.
        \item Builds the simulation name using the concatenated NSP parameters of date (\%Y-\%m-\%d-\%T), modelName, retX, retY, columnDepth, modelInput, simulationTime, simulationsuffix (e.g. \emph{2022-11-14-143707\_RetNet40\_5x8\_75\_0\_1\_HPIDocker}).
        \item Runs the selected simulation engine (e.g. standard or parallel version).
        \item Prints the simulation execution status to the standard output.
        \item Saves environment statistics to the global statistics file.
        \item Saves the simulation files to the simulation folder in Amazon S3.
        \item Saves the simulation time (start and finish).
        \item Runs \emph{showSystemInfo.sh}, and generates \emph{simulationInfo.out} that contains all the parameters, start/stop time and environment statistics, as well as the screen output from the execution of the simulation, logs, and the errors (e.g. \emph{ModelName.err} with errors).
    \end{enumerate}
    \begin{itemize}
        \item \emph{Inputs}: 
          \begin{enumerate}
            \item Model name.
            \item Simulation suffix (to indicate execution environment).
            \item Simulation description.
            \item Simulation time step [s].
            \item Simulation time [s].
            \item LSM column depth.
            \item Synaptic probability.
            \item RetX.
            \item RetY.
            \item Parallel mode (\say{0} or~\say{1} for parallel).
            \item Number of nodes (for parallel execution only).
            \item Model input pattern.
          \end{enumerate}
        \item \emph{Outputs}: 
         \begin{enumerate}
            \item SimulationInfo.out
            \item ModelName.out
            \item ModelName.err
            \item All the relevant .dat files, as defined in the model.
         \end{enumerate}
    \end{itemize}
    % runSimulationsManagerS3.sh
    \item \emph{runSimulationsManagerS3.sh} - Bash script to run simulations in batch mode. The script checks (every 6 minutes) if a simulation engine runs; if it does not, it executes the next simulation command from the~\emph{simulationsToRun.nsp} file on Amazon S3.
    \begin{itemize}
        \item \emph{Inputs}: 
          \begin{enumerate}
                \item File \emph{simulationsToRun.nsp} with NSP steering commands for simulation engine(s).
            \end{enumerate}
        \item \emph{Outputs}: 
            \begin{enumerate}
                \item Simulation results uploaded to the Amazon S3.
                \item The file \emph{historyOfSimulations.nsp} with the history of execution.
            \end{enumerate}
    \end{itemize}
     % showStat.sh
    \item \emph{showStat.sh} - Bash script that prints \% of simulation execution based on a defined simulation step. Uses Bash $grep$ command on simulation's .dat files.
    \begin{itemize}
        \item \emph{Inputs}: N/A.
        \item \emph{Outputs}: 
            \begin{enumerate}
                \item Text sent to the standard output.
            \end{enumerate}
    \end{itemize}
    % showSystemInfo.sh
    \item \emph{showSystemInfo.sh} - Bash script that prints the predefined OS statistics incl. information on hardware, kernel, memory, network, block devices, file systems, available disk space and active processes.
    \begin{itemize}
        \item \emph{Inputs}: N/A.
        \item \emph{Outputs}: 
            \begin{enumerate}
                \item Text sent to the standard output.
            \end{enumerate}
    \end{itemize}
    % calculatePeriod.sh
    \item \emph{calculatePeriod.sh} - Bash script that prints the simulation time calculated from two timestamps.
    \begin{itemize}
        \item \emph{Inputs}: 
         \begin{enumerate}
         \item Start time of the simulation.
         \item End time of the simulation.
         \end{enumerate}
        \item \emph{Outputs}: 
            \begin{enumerate}
                \item Simulation time sent to the standard output.
            \end{enumerate}
    \end{itemize}
    % writeDebug.sh
    \item \emph{writeDebug.sh} - Bash script that prints text to the console output with $NSP DEBUG>$ prompt depending on environment variable that is set in environment config file.
    \begin{itemize}
        \item \emph{Inputs}:
         \begin{enumerate}
            \item Text to be written in NSP output.
            \item \emph{nsp\_debug} environment variable.
        \end{enumerate}
        \item \emph{Outputs}: 
            \begin{enumerate}
                \item Text sent to the standard output.
            \end{enumerate}
    \end{itemize}
    % writeOutput.sh
    \item \emph{writeOutput.sh} - Bash script that prints text to the console output with $NSP>$ prompt.
    \begin{itemize}
        \item \emph{Inputs}:
         \begin{enumerate}
            \item Text to be written into NSP output.
            \item \emph{nsp\_debug} environment variable.
        \end{enumerate}
        \item \emph{Outputs}: 
            \begin{enumerate}
                \item Text sent to the standard output.
            \end{enumerate}
    \end{itemize}
\end{enumerate}
%
\newpage
\subsection{Simulation Post-processing Component}
%
%
\begin{enumerate}
 % downloadSim.sh
    \item \emph{downloadSim.sh} - Bash script to create a local copy (e.g. on the development workstation) of all the data for a given simulation, that is stored in NSP's cloud storage service (Amazon S3). Authorisation to the cloud resources happens via \emph{configAWSCLI.sh.}. All other NSP scripts use this script to interact with the NSP's storage service.
    \begin{itemize}
        \item \emph{Inputs}:
            \begin{enumerate}
                \item Amazon S3 URI (e.g. \emph{s3://nsp-project/2022-10-16-182851\_2neurons\_test)}.
            \end{enumerate}
        \item \emph{Outputs}: 
            \begin{enumerate}
                \item 
                A folder with all the data for a given simulation.
            \end{enumerate}
    \end{itemize}
    % downloadModel.sh
    \item \emph{downloadModel.sh} - Bash script to download model code that is stored in NSP's cloud storage service (Amazon S3). Model folder is located under following URI path \emph{s3://nsp-project/models/genesis/}
    \begin{itemize}
        \item \emph{Inputs}:
            \begin{enumerate}
                \item AWS URI folder path to the models store (e.g. s3://nsp-project/models/genesis/)
                \item Model name (e.g. \emph{2022-10-16-182851\_2neurons\_test)}.
            \end{enumerate}
        \item \emph{Outputs}: 
            \begin{enumerate}
                \item A folder with all the data for a given model.
            \end{enumerate}
    \end{itemize}
     % listSim.sh
    \item \emph{listSim.sh} - Bash script to show which simulations are currently loaded to NSP's storage service. Simulation is defined as a folder, that contains all the simulation parameters, model(s) source code, outputs (all the data files), as well as logs and statistics.
    \begin{itemize}
        \item \emph{Inputs}: N/A.
        \item \emph{Outputs}: 
            \begin{enumerate}
                \item Simulation names written to the standard output.
            \end{enumerate}
    \end{itemize}
    % saveStat.sh
    \item \emph{saveStat.sh} - A Bash helper script that saves the global simulation statistics into the Amazon S3 object storage. The script takes the simulation output (.out files), saves it as a single row and transfers the file to the global stats file in the pipeline's central storage (Amazon S3)\footnote{Location of NSP's global statistics in the pipeline's central storage (Amazon S3):\space \url{s3://nsp-project/simulations/globalStatistics.nsp}}.
    \begin{itemize}
        \item \emph{Inputs}:
         \begin{enumerate}
            \item Path to \emph{globalStatistics.nsp} downloaded from Amazon S3.
            \item Output file of the simulator with the results of simulation.
            \item Input parameters of the simulation.
        \end{enumerate}
        \item \emph{Outputs}: 
            \begin{enumerate}
                \item \emph{globalStatistics.nsp} updated and uploaded to Amazon S3.
            \end{enumerate}
    \end{itemize}
\end{enumerate}
%%

\end{document}
